# Supplementary material for: Review of Oral Rabies Vaccination of Dogs and Its Application in India
Source: Viruses. 2022 Jan 14;14(1):155. doi: 10.3390/v14010155 (PMC8777998; doi:10.3390/v14010155)
Supplement: Supplementary file 1 [file viruses-14-00155-s001.zip]

Archive with 1 entries (1 files):
- viruses-1503727-supplementary.pdf
